# Supplementary material for: Machine Learning Combined with Radiomics Facilitating the Personal Treatment of Malignant Liver Tumors
Source: Biomedicines. 2023 Dec 26;12(1):58. doi: 10.3390/biomedicines12010058 (PMC10813632; doi:10.3390/biomedicines12010058)
Supplement: Supplementary file 1 [file biomedicines-12-00058-s001.zip]

Archive with 1 entries (1 files):
- biomedicines-2755267-supplementary.pdf
